# Supplementary material for: Scaling Relationships Among the Floral Organs of Rosa chinensis var. minima: Implications for Reproductive Allocation and Floral Proportionalities
Source: Plants (Basel). 2025 Aug 7;14(15):2446. doi: 10.3390/plants14152446 (PMC12349627; doi:10.3390/plants14152446)
Supplement: Supplementary file 1 [file plants-14-02446-s001.zip]

Archive with 1 entries (1 files):
- plants-3811194-supplementary.xlsx
