# Supplementary material for: Scaling Relationships Among the Floral Organs of Rosa chinensis var. minima: Implications for Reproductive Allocation and Floral Proportionalities
Source: Plants (Basel). 2025 Aug 7;14(15):2446. doi: 10.3390/plants14152446 (PMC12349627; doi:10.3390/plants14152446)
Supplement: Supplementary file 1 [file plants-14-02446-s001.zip › plants-3811194-supplementary.xlsx]

## Sheet: Table S1
Table S1. Fresh mass data of floral organs in Rosa chinensis var. minima.
Flower	Petals	Sepals	Androecium	Gynoecium	Pedicel	Receptacle
1	1.1699	0.1544	0.043	0.025	0.0713	0.1619
2	1.0911	0.1479	0.0329	0.0152	0.0661	0.1519
3	1.09	0.1562	0.0361	0.0216	0.0663	0.1785
4	1.2089	0.1921	0.0448	0.0208	0.0691	0.1871
5	1.0129	0.1816	0.0407	0.0217	0.1033	0.1211
6	1.2565	0.1965	0.0379	0.0223	0.0897	0.1397
7	1.434	0.2273	0.0434	0.0271	0.0974	0.1758
8	1.1701	0.1715	0.0302	0.0147	0.0992	0.1334
9	1.6623	0.2452	0.0485	0.0183	0.086	0.2026
10	1.4883	0.2254	0.0497	0.0129	0.0824	0.1681
11	1.7335	0.2085	0.05	0.0293	0.1344	0.2157
12	1.3229	0.1791	0.0501	0.0149	0.0919	0.1685
13	1.0556	0.1758	0.0348	0.0188	0.1106	0.1262
14	1.1265	0.152	0.0354	0.023	0.0582	0.1479
15	1.3007	0.1709	0.0389	0.0317	0.0793	0.1375
16	1.3794	0.1919	0.0775	0.0316	0.1149	0.1556
17	1.6758	0.2075	0.0541	0.0324	0.0903	0.2087
18	1.2641	0.1551	0.0354	0.0212	0.0701	0.1374
19	1.2547	0.2168	0.0409	0.021	0.0885	0.178
20	0.8997	0.1333	0.0329	0.0122	0.0547	0.0984
21	0.9979	0.1873	0.0657	0.0312	0.1083	0.1267
22	0.9426	0.1629	0.0425	0.0218	0.0556	0.1529
23	1.5951	0.2022	0.0454	0.0226	0.11	0.1896
24	1.3569	0.1704	0.0521	0.0209	0.0899	0.1756
25	1.3886	0.1959	0.0368	0.0215	0.102	0.1492
26	1.3112	0.1933	0.0464	0.0332	0.1142	0.1667
27	1.1796	0.1567	0.0497	0.0246	0.0842	0.168
28	1.1182	0.1576	0.0276	0.0118	0.0909	0.1178
29	1.0572	0.176	0.0752	0.0337	0.0912	0.1263
30	1.0212	0.1969	0.0459	0.0206	0.0678	0.1579
31	0.8258	0.1176	0.0285	0.0161	0.0536	0.1034
32	1.3065	0.2237	0.0446	0.019	0.0826	0.1588
33	1.6356	0.2438	0.0534	0.0317	0.0969	0.2094
34	0.8978	0.1386	0.0338	0.0178	0.0653	0.1328
35	1.327	0.1933	0.0435	0.0325	0.0904	0.1591
36	1.1021	0.1643	0.0412	0.0179	0.0824	0.164
37	1.2892	0.1799	0.0437	0.0351	0.0774	0.1635
38	1.1149	0.1534	0.0375	0.0252	0.0703	0.1337
39	1.5833	0.1853	0.0414	0.0198	0.0834	0.1673
40	0.9054	0.1602	0.0293	0.0151	0.0601	0.1254
41	1.3408	0.2324	0.035	0.0187	0.1359	0.1285
42	1.0225	0.1476	0.0312	0.0147	0.0559	0.1422
43	1.5542	0.3104	0.0419	0.0234	0.1136	0.2121
44	1.3121	0.1539	0.0442	0.0336	0.0599	0.1745
45	1.118	0.2115	0.0323	0.0186	0.116	0.1265
46	1.9152	0.2485	0.0463	0.0224	0.1257	0.1881
47	1.0408	0.167	0.0336	0.0226	0.0808	0.1114
48	1.9769	0.2533	0.0433	0.0225	0.108	0.207
49	1.4359	0.199	0.0382	0.0254	0.0826	0.1831
50	1.667	0.2535	0.0631	0.0339	0.0924	0.2562
51	1.7198	0.2206	0.0573	0.0325	0.1343	0.2028
52	1.2856	0.1895	0.0287	0.018	0.0722	0.1702
53	1.9797	0.2482	0.0454	0.03	0.1633	0.2075
54	1.8345	0.2059	0.0438	0.0189	0.0953	0.2003
55	1.0763	0.1664	0.0381	0.0204	0.0607	0.1354
56	1.3966	0.1934	0.0444	0.0228	0.0909	0.1532
57	1.3833	0.1918	0.0286	0.0173	0.1168	0.1321
58	1.2842	0.1721	0.0262	0.0141	0.1144	0.1185
59	0.9971	0.1521	0.0397	0.0234	0.049	0.1474
60	0.7802	0.1345	0.0348	0.0138	0.0712	0.1108
61	1.2362	0.1638	0.0375	0.0196	0.0638	0.1492
62	1.4968	0.1922	0.0492	0.0234	0.0739	0.164
63	1.1167	0.1819	0.0461	0.0219	0.0778	0.1598
64	0.7823	0.1053	0.0374	0.019	0.0501	0.0923
65	1.3485	0.1821	0.0425	0.0263	0.0764	0.1385
66	1.0177	0.1552	0.0322	0.0176	0.0866	0.1163
67	0.8755	0.1786	0.0309	0.0165	0.0699	0.0861
68	1.6217	0.2076	0.0475	0.0295	0.0818	0.1993
69	1.0873	0.1712	0.0312	0.0227	0.0655	0.115
70	1.1419	0.1794	0.0291	0.0217	0.0701	0.1068
71	1.5294	0.2335	0.0554	0.0375	0.0958	0.1695
72	1.4433	0.1849	0.0334	0.0132	0.084	0.1489
73	1.3515	0.1763	0.0363	0.0223	0.0807	0.1537
74	1.6835	0.2505	0.0723	0.0438	0.0892	0.212
75	0.9066	0.1637	0.0516	0.0256	0.0575	0.1319
76	1.1737	0.1776	0.0351	0.0166	0.0496	0.1632
77	1.0288	0.1772	0.0535	0.0264	0.0638	0.152
78	1.2867	0.2033	0.0362	0.0217	0.1217	0.1348
79	0.986	0.1553	0.0401	0.0161	0.0725	0.1136
80	1.294	0.2061	0.0534	0.024	0.0621	0.1764
81	1.0271	0.1597	0.04	0.0227	0.0693	0.1214
82	1.3704	0.2232	0.054	0.0275	0.0712	0.1891
83	1.7985	0.2322	0.0634	0.0388	0.0821	0.2082
84	1.2569	0.1555	0.0349	0.02	0.0713	0.1335
85	1.0861	0.1694	0.0601	0.035	0.0589	0.168
86	1.9215	0.2659	0.0704	0.0429	0.1512	0.2503
87	1.5127	0.1846	0.0435	0.0249	0.0632	0.1437
88	0.8903	0.1262	0.0322	0.0158	0.0488	0.0978
89	1.5127	0.2429	0.0689	0.035	0.1114	0.2231
90	1.4344	0.1953	0.0614	0.0308	0.0787	0.1871
91	1.4625	0.2231	0.067	0.0382	0.1187	0.2109
92	1.6382	0.2077	0.0554	0.0291	0.0972	0.2046
93	1.462	0.1988	0.0545	0.0289	0.0859	0.1821
94	1.6493	0.1989	0.0631	0.0367	0.1038	0.2556
95	1.6869	0.1954	0.0671	0.0388	0.1108	0.2373
96	1.2919	0.2532	0.0476	0.0194	0.0828	0.1803
97	1.152	0.1656	0.0433	0.0245	0.0621	0.141
98	1.3789	0.2204	0.0396	0.0224	0.0936	0.1724
99	1.1393	0.1784	0.0405	0.0179	0.0832	0.1648
100	0.8578	0.1259	0.0319	0.0224	0.0479	0.0891
101	1.1124	0.163	0.0439	0.0248	0.0783	0.1646
102	1.2136	0.1785	0.056	0.0392	0.0755	0.2033
103	1.7329	0.2363	0.0463	0.0286	0.106	0.2291
104	0.623	0.1591	0.053	0.0262	0.0779	0.1402
105	1.7418	0.224	0.0568	0.0398	0.1268	0.2155
106	1.0977	0.1824	0.0643	0.0294	0.0892	0.2002
107	0.8424	0.1539	0.0446	0.0156	0.0675	0.123
108	1.1566	0.1702	0.0484	0.0331	0.0841	0.1254
109	1.3251	0.1939	0.0646	0.0275	0.0785	0.2059
110	1.7496	0.23	0.0654	0.0367	0.1118	0.2581
111	0.9764	0.1652	0.0495	0.0193	0.06	0.1407
112	1.2421	0.1652	0.0368	0.0162	0.0732	0.1326
113	1.038	0.1562	0.0351	0.0159	0.0709	0.1074
114	0.9125	0.1453	0.0419	0.0226	0.0853	0.1405
115	1.1208	0.1877	0.0297	0.0163	0.0807	0.1253
116	1.2004	0.1729	0.0344	0.0172	0.0684	0.1308
117	0.9308	0.2145	0.0603	0.0355	0.0804	0.231
118	1.6668	0.1991	0.0692	0.032	0.0848	0.2466
119	1.3197	0.1765	0.0421	0.0214	0.0928	0.1567
120	1.037	0.1558	0.0381	0.0256	0.0648	0.1296
121	1.2737	0.1976	0.0495	0.021	0.0712	0.1501
122	1.3918	0.197	0.0416	0.0188	0.0808	0.1599
123	1.9514	0.2556	0.0529	0.0399	0.1212	0.2095
124	1.4845	0.213	0.0594	0.0295	0.0793	0.1797
125	1.3894	0.2209	0.0652	0.0282	0.067	0.1805
126	1.5808	0.1894	0.0497	0.0293	0.0815	0.1915
127	1.5801	0.2344	0.0454	0.0254	0.1051	0.1694
128	1.9221	0.2579	0.0603	0.0305	0.083	0.2047
129	1.0563	0.1515	0.0404	0.0211	0.0632	0.1331
130	1.6992	0.2057	0.0606	0.0304	0.0861	0.227
131	1.8889	0.2567	0.0451	0.02	0.1113	0.1942
132	1.2893	0.2	0.0474	0.0225	0.077	0.1874
133	2.3089	0.2689	0.054	0.0327	0.1338	0.2167
134	0.8572	0.1492	0.0376	0.0175	0.0619	0.1278
135	1.2042	0.1793	0.0379	0.0194	0.0787	0.1517
136	0.9586	0.1424	0.0349	0.0154	0.0699	0.1122
137	1.8989	0.2822	0.0618	0.0306	0.1225	0.2364
138	1.6639	0.1959	0.0455	0.0275	0.0964	0.1836
139	1.568	0.1963	0.0314	0.0236	0.1098	0.1416
140	1.8356	0.2349	0.0533	0.0225	0.0963	0.2048
141	1.7224	0.2553	0.045	0.0242	0.18	0.1957
142	1.4465	0.1978	0.0369	0.0178	0.0826	0.1438
143	1.3798	0.2224	0.049	0.029	0.1232	0.1794
144	1.1368	0.1688	0.0405	0.0181	0.0695	0.125
145	1.3276	0.1624	0.0349	0.0182	0.0802	0.1384
146	1.38	0.195	0.0445	0.0267	0.1262	0.1549
147	1.435	0.1971	0.0647	0.0369	0.0734	0.2043
148	1.3456	0.2063	0.0488	0.0266	0.105	0.1743
149	1.2838	0.2211	0.0405	0.0248	0.1253	0.1414
150	1.3461	0.2398	0.0519	0.0302	0.1092	0.1547
151	1.5768	0.2335	0.0478	0.0204	0.0774	0.1812
152	2.0683	0.2545	0.0516	0.0293	0.1436	0.2951
153	1.7828	0.214	0.0566	0.0318	0.0985	0.1976
154	0.931	0.142	0.0402	0.0174	0.0526	0.1162
155	1.2783	0.1944	0.0343	0.0215	0.1106	0.1241
156	1.1443	0.2154	0.0372	0.0171	0.0834	0.1492
157	1.2237	0.1869	0.0378	0.0188	0.065	0.1323
158	1.2883	0.1932	0.0341	0.0229	0.1016	0.1376
159	0.7459	0.1146	0.0306	0.0146	0.0477	0.0929
160	1.6048	0.1898	0.0442	0.0236	0.0819	0.1716
161	1.4417	0.2177	0.0416	0.0219	0.0786	0.1441
162	1.023	0.1834	0.0399	0.0198	0.0771	0.134
163	0.9012	0.1707	0.0361	0.0143	0.0631	0.1318
164	1.5487	0.2028	0.0589	0.0322	0.0881	0.2044
165	0.9567	0.1605	0.0568	0.0262	0.0729	0.1766
166	1.0324	0.1745	0.0481	0.0242	0.0636	0.1197
167	2.1537	0.2996	0.0674	0.0374	0.0958	0.2581
168	1.9033	0.2477	0.0566	0.0296	0.079	0.213
169	0.9413	0.1368	0.0405	0.0213	0.064	0.107
170	0.7888	0.1513	0.0496	0.0194	0.0645	0.1595
171	1.0087	0.131	0.0367	0.0221	0.0564	0.1114
172	1.5805	0.1988	0.0491	0.0283	0.0726	0.2186
173	1.2	0.1648	0.0546	0.0272	0.0816	0.2073
174	0.99	0.1257	0.0279	0.0236	0.0585	0.0943
175	1.3109	0.1631	0.0473	0.0283	0.0809	0.1984
176	1.2732	0.2005	0.068	0.0318	0.0632	0.1999
177	1.8131	0.2023	0.0634	0.0409	0.0856	0.2547
178	1.2649	0.1604	0.05	0.0268	0.0637	0.1529
179	1.1809	0.1658	0.0322	0.0213	0.067	0.1108
180	2.0898	0.2409	0.084	0.0544	0.1314	0.2955
181	1.2279	0.1753	0.0594	0.0291	0.0648	0.1885
182	2.3076	0.2744	0.079	0.0474	0.1432	0.3182
183	2.6116	0.3098	0.0796	0.0474	0.1508	0.3865
184	1.0675	0.1663	0.0548	0.0261	0.0727	0.1746
185	1.3645	0.171	0.0615	0.0378	0.0759	0.2054
186	2.1307	0.254	0.0741	0.0433	0.1262	0.3405
187	1.7805	0.2015	0.0676	0.0356	0.1324	0.2429
188	1.4056	0.1672	0.0613	0.0304	0.0777	0.1767
189	1.8331	0.2755	0.0601	0.0377	0.1138	0.2262
190	1.5988	0.201	0.0741	0.0457	0.0965	0.26
191	1.747	0.251	0.062	0.0389	0.0988	0.2431
192	1.4435	0.204	0.0537	0.0381	0.106	0.1899
193	1.7445	0.2338	0.0776	0.0405	0.1108	0.2969
194	1.837	0.2404	0.0847	0.0489	0.1326	0.2914
195	1.6003	0.2152	0.0599	0.0342	0.0835	0.2696
196	1.4004	0.1601	0.0617	0.0305	0.0666	0.2002
197	1.6017	0.1968	0.0568	0.0356	0.0777	0.2062
198	1.7088	0.1832	0.0427	0.0172	0.0497	0.1674
199	1.7338	0.2357	0.0622	0.038	0.1222	0.292
200	1.4287	0.2004	0.069	0.0351	0.0877	0.2675
201	1.1722	0.1616	0.0602	0.0252	0.0762	0.167
202	1.8046	0.2377	0.0795	0.0477	0.1198	0.303
203	1.0429	0.1472	0.052	0.0221	0.0718	0.1587
204	1.5662	0.2334	0.0791	0.0444	0.1133	0.275
205	1.4318	0.196	0.0618	0.0293	0.0816	0.1979
206	1.8164	0.2323	0.0742	0.0409	0.1145	0.2689
207	1.0063	0.1428	0.044	0.0208	0.052	0.0688
208	1.6852	0.24	0.076	0.0458	0.1489	0.2746
209	2.2845	0.2484	0.0724	0.0349	0.0914	0.3122
210	1.7517	0.2311	0.0647	0.031	0.1007	0.275
211	1.1563	0.1504	0.034	0.0155	0.0385	0.1186
212	1.5444	0.2245	0.0658	0.0362	0.0804	0.2442
213	1.4739	0.2281	0.0705	0.0298	0.0823	0.2182
214	1.427	0.2161	0.0692	0.032	0.0688	0.2004
215	2.4843	0.2632	0.0726	0.0379	0.1395	0.3706
216	1.5879	0.2227	0.0645	0.0274	0.0826	0.2075
217	1.165	0.1697	0.0514	0.0316	0.0832	0.2063
218	0.8759	0.14321	0.0397	0.0214	0.0502	0.0985
219	2.1818	0.2384	0.0748	0.0384	0.134	0.3297
220	1.6613	0.2008	0.0707	0.0328	0.0635	0.2515
221	1.6887	0.24	0.0678	0.0353	0.0838	0.2478
222	2.0091	0.2701	0.0819	0.0378	0.123	0.2901
223	1.6343	0.1985	0.0574	0.0267	0.0833	0.2318
224	1.9205	0.2225	0.0705	0.0421	0.1088	0.2546
225	1.8176	0.2749	0.079	0.043	0.1193	0.2748
226	2.2432	0.2676	0.0725	0.048	0.1218	0.3297
227	1.7974	0.2701	0.0682	0.0332	0.0937	0.2681
228	1.1917	0.1682	0.0463	0.0223	0.0872	0.1518
229	1.304	0.1798	0.0637	0.0318	0.0695	0.2118
230	1.1933	0.1672	0.0502	0.024	0.078	0.1923
231	1.7168	0.2025	0.0674	0.0388	0.1003	0.2664
232	1.8048	0.1953	0.0649	0.0306	0.0709	0.2263
233	1.46	0.2115	0.0594	0.0272	0.0852	0.1677
234	1.5303	0.2	0.0474	0.017	0.083	0.1561
235	1.4051	0.1845	0.0565	0.029	0.078	0.2043
236	1.5563	0.2181	0.0591	0.0311	0.1119	0.2379
237	1.5798	0.2555	0.0359	0.0297	0.1068	0.1696
238	1.9095	0.2093	0.0483	0.0241	0.1084	0.1909
239	1.2517	0.162	0.0283	0.0102	0.0636	0.1241
240	1.1032	0.1943	0.0475	0.0203	0.0824	0.1673
241	0.7861	0.1043	0.0362	0.0162	0.0569	0.1039
242	0.5642	0.0944	0.0295	0.015	0.0471	0.1025
243	0.5041	0.0817	0.0423	0.0164	0.0321	0.0932
244	0.6099	0.0791	0.0126	0.0056	0.0352	0.0754
245	0.6842	0.099	0.0249	0.0124	0.0365	0.1072
246	0.7983	0.0867	0.0209	0.0113	0.0453	0.1112
247	0.7502	0.0909	0.0134	0.0074	0.0422	0.0966
248	0.7071	0.0896	0.0408	0.0184	0.0444	0.1058
249	0.6434	0.0827	0.0419	0.0189	0.0382	0.1019
250	0.6661	0.0822	0.0133	0.0056	0.0365	0.0878
251	0.5579	0.0943	0.0463	0.0203	0.0456	0.1209
252	0.8603	0.1395	0.0233	0.0118	0.058	0.134
253	0.7856	0.0931	0.0191	0.0109	0.0429	0.1194
254	0.798	0.1437	0.0272	0.0177	0.0567	0.1375
255	0.6706	0.0847	0.0325	0.0154	0.041	0.1129
256	0.8574	0.1222	0.0192	0.0115	0.0583	0.1054
257	0.7253	0.0899	0.0292	0.0168	0.0391	0.1162
258	1.0897	0.148	0.0244	0.0127	0.0572	0.1514
259	0.821	0.0897	0.0222	0.0113	0.0387	0.1207
260	0.7982	0.1315	0.0199	0.0115	0.06	0.1497
261	0.7351	0.0956	0.024	0.0132	0.0373	0.1146
262	0.8468	0.1037	0.0231	0.0136	0.0563	0.1748
263	0.9631	0.1119	0.0284	0.0132	0.0417	0.1158
264	0.8881	0.1242	0.0254	0.0154	0.0556	0.143
265	0.793	0.102	0.0328	0.0157	0.0366	0.1031
266	0.7274	0.1002	0.0213	0.0122	0.0327	0.0953
267	1.0585	0.1203	0.0202	0.0112	0.0601	0.131
268	0.7484	0.0841	0.0187	0.0101	0.0363	0.1008
269	0.8437	0.1028	0.013	0.0066	0.059	0.1323
270	0.5585	0.1062	0.0101	0.0052	0.0355	0.0967
271	0.5253	0.0776	0.0286	0.0119	0.0415	0.0736
272	0.5521	0.0888	0.0141	0.0079	0.0347	0.0818
273	1.2451	0.1157	0.0185	0.0109	0.0564	0.1472
274	0.5167	0.0864	0.0162	0.0131	0.045	0.1066
275	0.4858	0.1187	0.0272	0.0151	0.0397	0.1063
276	0.8802	0.1109	0.0265	0.0136	0.0403	0.0931
277	0.5689	0.1058	0.0293	0.0183	0.0332	0.1086
278	0.805	0.1179	0.0174	0.0088	0.0586	0.1376
279	0.512	0.0998	0.0264	0.012	0.0394	0.1039
280	0.5848	0.084	0.0216	0.0091	0.0458	0.1105
281	0.7771	0.1122	0.0252	0.0118	0.0508	0.1239
282	0.3535	0.0839	0.0258	0.0138	0.0322	0.0774
283	0.6243	0.0901	0.0255	0.0123	0.0483	0.0908
284	0.4478	0.0827	0.0215	0.0128	0.0348	0.0744
285	0.7321	0.0898	0.0246	0.0107	0.0477	0.0912
286	0.9638	0.1084	0.0274	0.0119	0.0608	0.119
287	0.6407	0.1056	0.0214	0.0112	0.0487	0.1109
288	0.7858	0.0898	0.0127	0.0065	0.0444	0.0845
289	0.6606	0.1008	0.0248	0.0136	0.0544	0.102
290	1.0404	0.1684	0.0261	0.0125	0.0533	0.1377
291	0.6575	0.0618	0.0228	0.0101	0.0494	0.1118
292	0.553	0.0911	0.0206	0.0096	0.0444	0.1049
293	0.7381	0.088	0.0154	0.0085	0.0383	0.0814
294	0.6037	0.0774	0.0348	0.0142	0.0362	0.0993
295	0.8152	0.1436	0.0334	0.0141	0.0374	0.1245
296	0.5473	0.0661	0.0254	0.0103	0.0399	0.0798
297	0.7197	0.1257	0.0288	0.0165	0.0379	0.1069
298	0.6198	0.0714	0.0197	0.0124	0.0377	0.0926
299	0.6305	0.0703	0.0181	0.0089	0.0343	0.0886
300	0.6917	0.1261	0.0289	0.0137	0.0374	0.0988
301	0.7197	0.098	0.0216	0.0155	0.04	0.1008
302	0.9198	0.0788	0.0347	0.0206	0.0551	0.1235
303	1.2004	0.1109	0.0236	0.014	0.055	0.1231
304	1.0344	0.1486	0.0235	0.0094	0.0471	0.1405
305	0.6036	0.0859	0.0196	0.0104	0.035	0.1185
306	0.4863	0.0849	0.0209	0.0102	0.0399	0.1112
307	0.7862	0.1293	0.0246	0.0119	0.0448	0.1348
308	0.4984	0.0579	0.0141	0.006	0.0297	0.0601
309	0.459	0.0791	0.0223	0.0083	0.0516	0.0857
310	0.62	0.0882	0.0244	0.0158	0.0521	0.0778
311	0.5192	0.0655	0.0159	0.0072	0.0278	0.0855
312	0.809	0.1172	0.025	0.0131	0.0696	0.1129
313	0.5603	0.1003	0.0299	0.0156	0.0528	0.1152
314	1.3064	0.1692	0.0389	0.0175	0.0745	0.1608
315	1.9113	0.2547	0.0492	0.0248	0.0978	0.2066
316	1.1633	0.1494	0.0383	0.0164	0.0716	0.1558
317	1.2309	0.155	0.0432	0.0244	0.083	0.1666
318	1.6671	0.2509	0.045	0.0238	0.0879	0.1939
319	1.5605	0.2024	0.0329	0.0207	0.0753	0.1792
320	2.1215	0.2302	0.045	0.0221	0.0886	0.2087
321	1.3156	0.1522	0.0377	0.0199	0.0738	0.1623
322	2.1568	0.2362	0.0494	0.0271	0.1274	0.2125
323	1.49	0.1615	0.0312	0.0182	0.0669	0.1646
324	1.9976	0.2283	0.0524	0.0232	0.0847	0.2325
325	1.5362	0.1643	0.0279	0.018	0.066	0.1922
326	1.0281	0.1156	0.0279	0.0183	0.0666	0.139
327	1.3195	0.1407	0.0356	0.0164	0.0692	0.1849
328	1.5764	0.1764	0.0268	0.0183	0.0711	0.1841
329	1.3775	0.1468	0.0266	0.0128	0.058	0.1487
330	1.5484	0.2297	0.0515	0.0268	0.109	0.1705
331	1.2528	0.1521	0.0269	0.0141	0.0624	0.1555
332	1.5279	0.1585	0.0472	0.0275	0.082	0.1738
333	1.6378	0.1713	0.0302	0.0173	0.0685	0.1869
334	1.3182	0.1876	0.0619	0.0295	0.0872	0.2045
335	1.7761	0.1623	0.0358	0.0173	0.0605	0.1689
336	0.9552	0.1097	0.0291	0.0176	0.0737	0.135
337	2.109	0.237	0.0481	0.0219	0.0881	0.219
338	0.9902	0.1108	0.0172	0.0135	0.0593	0.1343
339	1.1292	0.175	0.0468	0.0254	0.0662	0.1153
340	1.3335	0.1853	0.0489	0.0355	0.0812	0.1786
341	0.9479	0.1311	0.0148	0.0069	0.0487	0.1749
342	1.5261	0.2106	0.0524	0.0291	0.0853	0.1955
343	1.384	0.1904	0.0617	0.0285	0.1073	0.18
344	0.946	0.1595	0.0265	0.0126	0.0684	0.1427
345	2.0339	0.2349	0.0512	0.0227	0.1082	0.2006
346	1.7902	0.2078	0.029	0.0166	0.09	0.2205
347	1.071	0.1226	0.0331	0.0205	0.0642	0.1484
348	0.9587	0.1141	0.0303	0.0199	0.0694	0.1277
349	1.6537	0.1379	0.0261	0.0131	0.0829	0.1784
350	1.4616	0.2377	0.0321	0.025	0.0591	0.1502
351	1.4933	0.1706	0.0493	0.026	0.0844	0.1947
352	0.9234	0.0963	0.0312	0.0177	0.0476	0.1299
353	1.689	0.2042	0.0312	0.0137	0.0849	0.1561
354	1.4817	0.1779	0.0545	0.0215	0.0816	0.206
355	1.8477	0.2102	0.0404	0.0233	0.0795	0.2012
356	1.406	0.162	0.0355	0.0173	0.0695	0.1711
357	1.9554	0.2049	0.0403	0.021	0.0781	0.1858
358	2.0417	0.266	0.0554	0.0302	0.1562	0.2675
359	1.5081	0.1658	0.0332	0.0188	0.0812	0.2038
360	1.268	0.2032	0.0251	0.0194	0.0834	0.1376
361	1.2221	0.1914	0.0446	0.0212	0.0978	0.1075
362	1.4194	0.1821	0.027	0.0215	0.0676	0.1139
363	0.798	0.0951	0.0121	0.0046	0.0445	0.0777
364	1.2194	0.1785	0.0525	0.0269	0.0652	0.1634
365	1.3393	0.2761	0.0453	0.03	0.0914	0.1357
366	1.7179	0.205	0.0327	0.0307	0.097	0.216
367	1.7179	0.205	0.0327	0.0307	0.097	0.216
368	0.7858	0.1136	0.0399	0.0175	0.0678	0.1285
369	0.7115	0.1655	0.0383	0.0216	0.0638	0.166
370	0.6102	0.0825	0.0375	0.0163	0.0475	0.0917
371	0.8621	0.15	0.025	0.0125	0.0706	0.154
372	0.528	0.0862	0.0177	0.0097	0.053	0.086
373	0.8603	0.1663	0.0288	0.0156	0.0745	0.169
374	0.7921	0.1426	0.03	0.0159	0.0643	0.132
375	0.5675	0.1048	0.0155	0.0096	0.0537	0.0991
376	0.637	0.1069	0.0237	0.0084	0.0368	0.1242
377	0.9226	0.1695	0.0264	0.0146	0.0728	0.1543
378	0.6237	0.1104	0.0186	0.0081	0.0539	0.129
379	0.8948	0.1484	0.0352	0.0183	0.0633	0.1471
380	0.647	0.1145	0.0241	0.012	0.047	0.148
381	0.7814	0.126	0.0318	0.0184	0.0567	0.1383
382	0.7092	0.1432	0.0215	0.0124	0.0502	0.1579
383	0.7296	0.1177	0.0383	0.0193	0.0561	0.1111
384	0.8018	0.1283	0.0194	0.0139	0.0508	0.1334
385	0.699	0.1402	0.0267	0.01	0.0647	0.1599
386	1.235	0.1909	0.0231	0.0185	0.073	0.1888
387	0.4827	0.1055	0.018	0.0088	0.047	0.114
388	0.7522	0.11	0.0366	0.022	0.0535	0.1178
389	0.5167	0.1187	0.0216	0.0101	0.0479	0.1505
390	0.8224	0.118	0.0386	0.0168	0.0621	0.1266
391	0.8806	0.1049	0.0185	0.0126	0.0289	0.1078
392	0.614	0.1192	0.0173	0.0063	0.0427	0.0976
393	0.8241	0.101	0.0188	0.0096	0.0524	0.1455
394	0.6992	0.0998	0.0186	0.0096	0.0507	0.1317
395	0.7038	0.1216	0.0555	0.0251	0.0352	0.0993
396	0.4618	0.0679	0.0194	0.0085	0.0293	0.067
397	1.0319	0.1385	0.0508	0.0174	0.0403	0.1014
398	0.341	0.0574	0.0259	0.0101	0.0285	0.0661
399	0.8409	0.0897	0.0309	0.019	0.0408	0.1136
400	0.5492	0.0833	0.0267	0.0125	0.0395	0.0854
401	0.9217	0.2174	0.0215	0.016	0.0354	0.1802
402	1.0103	0.1414	0.0244	0.0102	0.0438	0.1332
403	0.7474	0.1012	0.0172	0.0067	0.0457	0.0821
404	0.6834	0.1054	0.0201	0.008	0.0529	0.0771
405	0.8666	0.1268	0.0163	0.0106	0.0682	0.1343
406	1.2022	0.1353	0.0363	0.0253	0.0654	0.1215
407	0.8077	0.1613	0.0251	0.0152	0.0558	0.1522
408	0.7287	0.1284	0.013	0.0112	0.0452	0.1321
409	0.5014	0.0815	0.0217	0.0094	0.0342	0.0819
410	0.5833	0.0934	0.0183	0.0091	0.0429	0.0929
411	0.7948	0.1211	0.0196	0.01	0.0472	0.1127
412	0.477	0.0777	0.0207	0.0102	0.0355	0.0913
413	0.6293	0.1249	0.0175	0.0092	0.0472	0.0952
414	0.6334	0.0853	0.0198	0.0109	0.0293	0.0961
415	0.6499	0.1077	0.0134	0.0115	0.0406	0.1012
416	0.4475	0.0684	0.0176	0.0094	0.0237	0.0591
417	0.7568	0.1049	0.0193	0.0097	0.0456	0.0904
418	0.781	0.1056	0.0188	0.0118	0.0465	0.0885
419	0.5921	0.1022	0.0125	0.0063	0.0435	0.1361
420	0.8788	0.131	0.0187	0.0109	0.0441	0.1238
421	1.091	0.1428	0.0278	0.0156	0.0648	0.144
422	0.694	0.1131	0.0264	0.0098	0.0533	0.1108
423	0.9815	0.1047	0.0205	0.0088	0.037	0.0945
424	0.8204	0.1285	0.0235	0.0166	0.0626	0.1192
425	0.8577	0.1241	0.034	0.0201	0.0626	0.151
426	0.6618	0.1208	0.0192	0.0073	0.0435	0.0907
427	0.7915	0.1352	0.0202	0.0152	0.0535	0.1634
428	1.3158	0.1177	0.0317	0.0195	0.0664	0.1612
429	0.5449	0.0778	0.0388	0.0136	0.0442	0.0805
430	0.5696	0.0922	0.0149	0.0071	0.0342	0.0776
431	1.0686	0.1371	0.0289	0.0143	0.0662	0.1312
432	0.5052	0.0683	0.0208	0.011	0.0295	0.0754
433	0.7177	0.1038	0.013	0.0068	0.0442	0.0843
434	0.6228	0.0826	0.0282	0.0104	0.0408	0.0842
435	0.7755	0.0955	0.0242	0.016	0.0403	0.1125
436	0.5141	0.0733	0.0231	0.0108	0.0379	0.08022
437	0.7546	0.117	0.0156	0.0166	0.0468	0.1353
438	0.7049	0.0997	0.0187	0.0114	0.0456	0.1142
439	0.5953	0.0868	0.0226	0.0091	0.035	0.1055
440	0.6013	0.1249	0.0285	0.0157	0.0308	0.1242
441	0.4634	0.0908	0.0188	0.0083	0.0317	0.1048
442	0.5837	0.0923	0.0222	0.0104	0.0558	0.109
443	0.9264	0.1096	0.0254	0.0128	0.0472	0.1346
444	0.8312	0.0961	0.0192	0.0114	0.0436	0.1234
445	0.5741	0.0956	0.0257	0.0126	0.0358	0.1126
446	0.666	0.1188	0.024	0.0114	0.058	0.1318
447	0.6194	0.084	0.0205	0.0129	0.0404	0.0935
448	0.4032	0.0728	0.0336	0.0128	0.0263	0.0997
449	0.7418	0.118	0.025	0.014	0.0393	0.131
450	0.598	0.0878	0.018	0.0094	0.032	0.0992
451	0.4426	0.0753	0.0241	0.0099	0.0285	0.0827
452	0.8484	0.115	0.0302	0.0165	0.0421	0.139
453	0.5549	0.1096	0.0181	0.0108	0.0233	0.1238
454	0.667	0.1038	0.0147	0.006	0.0324	0.1184
455	0.879	0.1286	0.0367	0.0182	0.0577	0.1327
456	0.8648	0.1266	0.0196	0.0115	0.0661	0.1516
457	0.4452	0.0766	0.0314	0.014	0.0308	0.0743
458	0.6774	0.0941	0.0319	0.0138	0.0409	0.0969
459	0.3412	0.1	0.0181	0.0101	0.0285	0.1119
460	1.2062	0.1442	0.0199	0.0093	0.0527	0.1391
461	0.4515	0.0693	0.0355	0.0174	0.0407	0.0979
462	0.5992	0.1012	0.0576	0.0262	0.0429	0.1048
463	0.7631	0.098	0.0302	0.0194	0.0437	0.1023
464	1.0733	0.168	0.0364	0.018	0.076	0.1514
465	1.046	0.1184	0.016	0.0139	0.0508	0.1194
466	0.4375	0.1104	0.034	0.0144	0.0353	0.0858
467	1.0888	0.1257	0.0178	0.0089	0.0469	0.1236
468	1.0273	0.1334	0.0348	0.0193	0.0852	0.119
469	1.2046	0.1357	0.0314	0.0163	0.0569	0.1122
470	0.6969	0.1158	0.0193	0.0086	0.0388	0.1354
471	0.7174	0.0901	0.0151	0.0075	0.0231	0.0999
472	0.781	0.133	0.0206	0.0132	0.0495	0.1497
473	0.85	0.1112	0.0452	0.0192	0.048	0.1108
474	0.6071	0.1022	0.0389	0.0153	0.0499	0.1057
475	0.9886	0.1288	0.0364	0.0274	0.0433	0.1366
476	0.7708	0.1062	0.0315	0.0182	0.0517	0.1081
477	1.2013	0.1758	0.0318	0.0154	0.0721	0.1814
478	0.8501	0.1316	0.0235	0.0126	0.0656	0.145
479	0.8887	0.1374	0.0208	0.0244	0.0815	0.155
480	0.8329	0.1146	0.0337	0.0167	0.0391	0.122
481	0.9207	0.115	0.0374	0.0192	0.0582	0.1406
482	0.7308	0.0953	0.0438	0.0213	0.0432	0.1124
483	0.5238	0.0808	0.0546	0.0249	0.0411	0.1064
484	0.954	0.1036	0.0274	0.0168	0.0509	0.1221
485	0.7106	0.1103	0.0252	0.0147	0.0465	0.1169
486	0.7999	0.1161	0.0263	0.0111	0.0502	0.1351
487	0.7948	0.1338	0.02	0.0148	0.0558	0.1334
488	0.9621	0.1066	0.0358	0.0153	0.0472	0.1314
489	1.4219	0.1477	0.0333	0.0273	0.0741	0.1511
490	0.8286	0.1145	0.0229	0.0118	0.0432	0.1377
491	1.0573	0.1299	0.0376	0.0259	0.046	0.1586
492	0.6542	0.0968	0.0465	0.0188	0.0554	0.1053
493	1.1758	0.165	0.0198	0.0086	0.0914	0.1427
494	0.7633	0.1159	0.0302	0.0131	0.0572	0.108
495	0.7705	0.1103	0.0308	0.0179	0.0545	0.1138
496	0.8044	0.0986	0.0222	0.0095	0.0456	0.0946
497	0.7722	0.0986	0.024	0.0127	0.0512	0.095

## Sheet: Read Me
In Table S1:
Flower: the flower code for each of the 497 Rosa chinensis var. minima flowers;
Petals: the corolla fresh mass in g;
Sepals: the calyx fresh mass in g;
Androecium: the androecium fresh mass in g;
Gynoecium: the gynoecium fresh mass in g;
Pedicel: the pedicel fresh mass in g;
Receptacle: the receptacle fresh mass in g.
In addition,
Axial structures include the pedicel and receptacle for each flower;
Foliar homologues include the petals, sepals, androecium, and gynoecium for each flower.
